# Supplementary material for: Hyaluronic Acid-Based Nanoparticles Loaded with Rutin as Vasculo-Protective Tools against Anthracycline-Induced Endothelial Damages
Source: Pharmaceutics. 2024 Jul 25;16(8):985. doi: 10.3390/pharmaceutics16080985 (PMC11357640; doi:10.3390/pharmaceutics16080985)
Supplement: Supplementary file 1 [file pharmaceutics-16-00985-s001.zip]

Archive with 1 entries (1 files):
- pharmaceutics-3042893-supplementary.pdf
